# Supplementary material for: Is race-specific neighborhood social cohesion key to reducing racial disparities in late HIV diagnosis: A multiyear ecological study
Source: Spat Spatiotemporal Epidemiol. Author manuscript; Available in PMC 2023 Feb 10. (PMC9912753; doi:10.1016/j.sste.2022.100508)
Supplement: Supplement [file NIHMS1860618-supplement-Supplement.zip]

Archive with 2 entries (2 files):
- 1-s2.0-S1877584522000314-mmc2.docx
- 1-s2.0-S1877584522000314-mmc1.docx
